# Supplementary material for: Effect of Physical Activity/Exercise on Cardiorespiratory Fitness in Children and Adolescents with Type 1 Diabetes: A Scoping Review
Source: Int J Environ Res Public Health. 2023 Jan 12;20(2):1407. doi: 10.3390/ijerph20021407 (PMC9860959; doi:10.3390/ijerph20021407)
Supplement: Supplementary file 1 [file ijerph-20-01407-s001.zip]

Archive with 1 entries (1 files):
- ijerph-2081091-supplementary.pdf
